# Supplementary material for: Multi-platform integration of histopathological images and omics data predicts molecular features and prognosis of hepatocellular carcinoma
Source: Front Oncol. 2025 Jul 22;15:1591165. doi: 10.3389/fonc.2025.1591165 (PMC12324167; doi:10.3389/fonc.2025.1591165)
Supplement: Supplementary file 2 [file Table2.xlsx]

## Sheet: Table S2
Table S2. Hazard ratios of histopathological image features in univariate Cox analysis.
Histopathological image features	HR	Lower 95%CI	Upper 95%CI	p value
AreaOccupied_AreaOccupied_Cells	0.944325	0.660634	1.34984	0.753323
AreaOccupied_Perimeter_Cells	1.56116	1.08543	2.2454	0.0163046
AreaOccupied_TotalArea_Cells	1.07594	0.753265	1.53685	0.6874
Count_Cells	0.767691	0.536351	1.09881	0.148474
Count_mRNA	0.812994	0.566996	1.16572	0.260171
Granularity_10	0.884017	0.619359	1.26177	0.497066
Granularity_11	1.05327	0.737412	1.50443	0.775382
Granularity_12	1.03237	0.722945	1.47422	0.860897
Granularity_13	0.81527	0.570086	1.1659	0.263148
Granularity_14	0.937081	0.656372	1.33784	0.720542
Granularity_15	1.0143	0.7104	1.44821	0.93771
Granularity_16	1.13959	0.797412	1.6286	0.4732
Granularity_1	0.958522	0.671659	1.3679	0.815399
Granularity_2	1.08519	0.759845	1.54983	0.653001
Granularity_3	1.11714	0.781704	1.59651	0.54315
Granularity_4	1.11801	0.782313	1.59775	0.54032
Granularity_5	1.05616	0.739112	1.50919	0.764177
Granularity_6	1.01153	0.708054	1.44508	0.949765
Granularity_7	1.04858	0.734458	1.49705	0.794003
Granularity_8	0.895341	0.627564	1.27738	0.542034
Granularity_9	0.975136	0.682008	1.39425	0.890222
Intensity_LowerQuartileIntensity	0.759309	0.531079	1.08562	0.131153
Intensity_MADIntensity	1.16277	0.814501	1.65996	0.406371
Intensity_MaxIntensity	0.663468	0.460932	0.954999	0.0272626
Intensity_MeanIntensity	0.795191	0.556113	1.13705	0.209105
Intensity_MedianIntensity	0.740368	0.516714	1.06083	0.101388
Intensity_PercentMaximal	1.24172	0.86739	1.7776	0.236908
Intensity_StdIntensity	1.21506	0.851159	1.73455	0.28345
Intensity_TotalArea	1.07594	0.753265	1.53685	0.6874
Intensity_TotalIntensity	0.768387	0.53628	1.10095	0.151052
Intensity_UpperQuartileIntensity	0.689593	0.480872	0.988908	0.0433206
Mean_Cells_AreaShape_Area	1.33345	0.932349	1.90712	0.114962
Mean_Cells_AreaShape_Compactness	1.27172	0.88886	1.8195	0.188412
Mean_Cells_AreaShape_Eccentricity	1.20594	0.843509	1.72409	0.304521
Mean_Cells_AreaShape_EulerNumber	1.34486	0.939177	1.92578	0.105789
Mean_Cells_AreaShape_Extent	1.16757	0.817537	1.66747	0.394204
Mean_Cells_AreaShape_FormFactor	1.24357	0.870354	1.77682	0.231193
Mean_Cells_AreaShape_MajorAxisLength	1.78218	1.23787	2.56582	0.00188609
Mean_Cells_AreaShape_MaxFeretDiameter	1.76853	1.22849	2.54598	0.00216286
Mean_Cells_AreaShape_MaximumRadius	1.37415	0.960727	1.96549	0.0817613
Mean_Cells_AreaShape_MeanRadius	1.36772	0.956179	1.95639	0.0864167
Mean_Cells_AreaShape_MedianRadius	1.36772	0.956179	1.95639	0.0864167
Mean_Cells_AreaShape_MinFeretDiameter	1.24617	0.872644	1.77957	0.226052
Mean_Cells_AreaShape_MinorAxisLength	1.22826	0.860266	1.75366	0.257819
Mean_Cells_AreaShape_Orientation	0.812615	0.566291	1.16609	0.260126
Mean_Cells_AreaShape_Perimeter	1.66881	1.1608	2.39914	0.00569083
Mean_Cells_AreaShape_Solidity	1.33411	0.931885	1.90994	0.115346
Mean_Cells_AreaShape_Zernike_0_0	0.868654	0.608312	1.24042	0.438533
Mean_Cells_AreaShape_Zernike_1_1	0.859868	0.601199	1.22983	0.408295
Mean_Cells_AreaShape_Zernike_2_0	0.881795	0.616832	1.26057	0.490236
Mean_Cells_AreaShape_Zernike_2_2	1.0881	0.762523	1.55268	0.641638
Mean_Cells_AreaShape_Zernike_3_1	0.985397	0.690573	1.40609	0.935363
Mean_Cells_AreaShape_Zernike_3_3	0.637081	0.442614	0.916989	0.0152523
Mean_Cells_AreaShape_Zernike_4_0	1.40908	0.982719	2.02043	0.0621596
Mean_Cells_AreaShape_Zernike_4_2	1.23418	0.86308	1.76484	0.248894
Mean_Cells_AreaShape_Zernike_4_4	0.919063	0.644003	1.3116	0.641844
Mean_Cells_AreaShape_Zernike_5_1	0.915636	0.641418	1.30709	0.62745
Mean_Cells_AreaShape_Zernike_5_3	0.750328	0.524508	1.07337	0.115864
Mean_Cells_AreaShape_Zernike_5_5	0.710231	0.496039	1.01691	0.0617074
Mean_Cells_AreaShape_Zernike_6_0	1.66957	1.15969	2.40364	0.00583771
Mean_Cells_AreaShape_Zernike_6_2	1.24973	0.874261	1.78645	0.221386
Mean_Cells_AreaShape_Zernike_6_4	1.15931	0.811726	1.65572	0.416279
Mean_Cells_AreaShape_Zernike_6_6	0.96409	0.675747	1.37547	0.84015
Mean_Cells_AreaShape_Zernike_7_1	0.993411	0.695291	1.41936	0.971034
Mean_Cells_AreaShape_Zernike_7_3	0.936785	0.65497	1.33986	0.72061
Mean_Cells_AreaShape_Zernike_7_5	0.871675	0.610338	1.24491	0.450088
Mean_Cells_AreaShape_Zernike_7_7	0.7232	0.504913	1.03586	0.0770962
Mean_Cells_AreaShape_Zernike_8_0	1.30558	0.909766	1.87361	0.147942
Mean_Cells_AreaShape_Zernike_8_2	1.30571	0.907637	1.87837	0.150532
Mean_Cells_AreaShape_Zernike_8_4	0.822269	0.574743	1.1764	0.284208
Mean_Cells_AreaShape_Zernike_8_6	0.975167	0.683435	1.39143	0.88973
Mean_Cells_AreaShape_Zernike_8_8	0.841967	0.589639	1.20227	0.343934
Mean_Cells_AreaShape_Zernike_9_1	1.01473	0.710483	1.44927	0.935908
Mean_Cells_AreaShape_Zernike_9_3	1.01302	0.709151	1.44711	0.943307
Mean_Cells_AreaShape_Zernike_9_5	0.689373	0.480894	0.988233	0.042931
Mean_Cells_AreaShape_Zernike_9_7	0.852294	0.596654	1.21746	0.3797
Mean_Cells_AreaShape_Zernike_9_9	0.80521	0.563241	1.15113	0.234782
Mean_Cells_Children_mRNA_Count	0.84693	0.588751	1.21832	0.37051
Mean_Cells_Granularity_10	0.87944	0.616085	1.25537	0.479259
Mean_Cells_Granularity_11	1.05365	0.737686	1.50494	0.773872
Mean_Cells_Granularity_12	1.2454	0.871362	1.78001	0.228465
Mean_Cells_Granularity_13	0.94303	0.660668	1.34607	0.746635
Mean_Cells_Granularity_14	0.882956	0.618218	1.26106	0.493664
Mean_Cells_Granularity_15	1.08215	0.758386	1.54415	0.663364
Mean_Cells_Granularity_16	1.2084	0.845968	1.7261	0.298104
Mean_Cells_Granularity_1	0.947797	0.664257	1.35237	0.767523
Mean_Cells_Granularity_2	1.21252	0.848722	1.73226	0.289706
Mean_Cells_Granularity_3	1.26015	0.880277	1.80396	0.206485
Mean_Cells_Granularity_4	1.24846	0.871669	1.78814	0.226023
Mean_Cells_Granularity_5	1.0879	0.761175	1.55488	0.643819
Mean_Cells_Granularity_6	1.16167	0.812242	1.66141	0.41173
Mean_Cells_Granularity_7	1.06568	0.746477	1.52137	0.726186
Mean_Cells_Granularity_8	0.835496	0.585341	1.19256	0.322189
Mean_Cells_Granularity_9	0.94467	0.66082	1.35045	0.754902
Mean_Cells_Intensity_IntegratedIntensityEdge	0.844262	0.590454	1.20717	0.353433
Mean_Cells_Intensity_IntegratedIntensity	0.801539	0.559749	1.14777	0.227196
Mean_Cells_Intensity_LowerQuartileIntensity	0.858196	0.600318	1.22685	0.401645
Mean_Cells_Intensity_MADIntensity	1.06222	0.744537	1.51547	0.739176
Mean_Cells_Intensity_MassDisplacement	1.2817	0.897981	1.82937	0.171567
Mean_Cells_Intensity_MaxIntensityEdge	0.664457	0.462867	0.953846	0.026682
Mean_Cells_Intensity_MaxIntensity	0.718222	0.500811	1.03002	0.0719867
Mean_Cells_Intensity_MeanIntensityEdge	0.779949	0.544808	1.11658	0.174588
Mean_Cells_Intensity_MeanIntensity	0.771983	0.53933	1.10499	0.157266
Mean_Cells_Intensity_MedianIntensity	0.749904	0.523355	1.07452	0.116808
Mean_Cells_Intensity_MinIntensityEdge	0.911444	0.638429	1.30121	0.609719
Mean_Cells_Intensity_MinIntensity	0.928118	0.650005	1.32523	0.681451
Mean_Cells_Intensity_StdIntensityEdge	1.0233	0.715355	1.46381	0.899661
Mean_Cells_Intensity_StdIntensity	1.21095	0.847581	1.73009	0.293033
Mean_Cells_Intensity_UpperQuartileIntensity	0.699691	0.488411	1.00237	0.051527
Mean_Cells_Neighbors_AngleBetweenNeighbors_Expanded	0.768275	0.536912	1.09933	0.149323
Mean_Cells_Neighbors_FirstClosestDistance_Expanded	1.42067	0.993281	2.03195	0.0544749
Mean_Cells_Neighbors_FirstClosestObjectNumber_Expanded	0.767691	0.536351	1.09881	0.148474
Mean_Cells_Neighbors_NumberOfNeighbors_Expanded	0.965474	0.675513	1.3799	0.847098
Mean_Cells_Neighbors_PercentTouching_Expanded	0.829403	0.580073	1.1859	0.305209
Mean_Cells_Neighbors_SecondClosestDistance_Expanded	1.44536	1.00992	2.06855	0.044019
Mean_Cells_Neighbors_SecondClosestObjectNumber_Expanded	0.767691	0.536351	1.09881	0.148474
Mean_Cells_Parent_Nuclei	0.767691	0.536351	1.09881	0.148474
Mean_Cells_RadialDistribution_FracAtD_1of4	1.03197	0.723431	1.4721	0.862145
Mean_Cells_RadialDistribution_FracAtD_2of4	1.04107	0.729887	1.48491	0.824216
Mean_Cells_RadialDistribution_FracAtD_3of4	1.0648	0.746282	1.51925	0.72919
Mean_Cells_RadialDistribution_FracAtD_4of4	0.932069	0.653438	1.32951	0.697854
Mean_Cells_RadialDistribution_MeanFrac_1of4	1.00967	0.707564	1.44076	0.957705
Mean_Cells_RadialDistribution_MeanFrac_2of4	1.03633	0.726119	1.47907	0.844127
Mean_Cells_RadialDistribution_MeanFrac_3of4	1.21751	0.852402	1.73901	0.279252
Mean_Cells_RadialDistribution_MeanFrac_4of4	1.02289	0.716775	1.45974	0.900742
Mean_Cells_RadialDistribution_RadialCV_1of4	1.02577	0.719088	1.46326	0.888338
Mean_Cells_RadialDistribution_RadialCV_2of4	1.25414	0.877972	1.79147	0.21326
Mean_Cells_RadialDistribution_RadialCV_3of4	1.25901	0.881505	1.79818	0.20535
Mean_Cells_RadialDistribution_RadialCV_4of4	1.33591	0.935276	1.90815	0.11136
Mean_Cells_Texture_AngularSecondMoment_3_0	0.759762	0.529964	1.0892	0.13491
Mean_Cells_Texture_AngularSecondMoment_3_135	0.815812	0.56946	1.16874	0.267058
Mean_Cells_Texture_AngularSecondMoment_3_45	0.772497	0.538837	1.10748	0.160174
Mean_Cells_Texture_AngularSecondMoment_3_90	0.823197	0.574355	1.17985	0.289416
Mean_Cells_Texture_Contrast_3_0	1.06073	0.74316	1.51399	0.745366
Mean_Cells_Texture_Contrast_3_135	0.806637	0.564566	1.1525	0.237872
Mean_Cells_Texture_Contrast_3_45	1.06819	0.748442	1.52453	0.716279
Mean_Cells_Texture_Contrast_3_90	0.814839	0.570373	1.16408	0.260535
Mean_Cells_Texture_Correlation_3_0	1.24596	0.872744	1.77878	0.226035
Mean_Cells_Texture_Correlation_3_135	1.53896	1.07352	2.20619	0.0189752
Mean_Cells_Texture_Correlation_3_45	1.04821	0.734621	1.49566	0.79517
Mean_Cells_Texture_Correlation_3_90	1.11253	0.779617	1.5876	0.556693
Mean_Cells_Texture_DifferenceEntropy_3_0	1.00195	0.702162	1.42974	0.991419
Mean_Cells_Texture_DifferenceEntropy_3_135	0.893356	0.625352	1.27622	0.53546
Mean_Cells_Texture_DifferenceEntropy_3_45	1.05907	0.741231	1.51319	0.752604
Mean_Cells_Texture_DifferenceEntropy_3_90	0.845562	0.592067	1.20759	0.356225
Mean_Cells_Texture_DifferenceVariance_3_0	1.06903	0.748799	1.5262	0.713283
Mean_Cells_Texture_DifferenceVariance_3_135	0.935999	0.655828	1.33586	0.715535
Mean_Cells_Texture_DifferenceVariance_3_45	1.29524	0.905484	1.85276	0.156667
Mean_Cells_Texture_DifferenceVariance_3_90	0.870272	0.608633	1.24438	0.446306
Mean_Cells_Texture_Entropy_3_0	1.15433	0.806972	1.6512	0.432011
Mean_Cells_Texture_Entropy_3_135	1.00702	0.705051	1.43832	0.969317
Mean_Cells_Texture_Entropy_3_45	1.07991	0.755922	1.54277	0.672701
Mean_Cells_Texture_Entropy_3_90	1.03281	0.723236	1.47489	0.859049
Mean_Cells_Texture_Gabor_3	0.818668	0.573315	1.16902	0.270999
Mean_Cells_Texture_InfoMeas1_3_0	0.75172	0.526234	1.07382	0.116763
Mean_Cells_Texture_InfoMeas1_3_135	0.645122	0.450382	0.924065	0.0168162
Mean_Cells_Texture_InfoMeas1_3_45	0.806549	0.565026	1.15131	0.236415
Mean_Cells_Texture_InfoMeas1_3_90	0.780007	0.545963	1.11438	0.172259
Mean_Cells_Texture_InfoMeas2_3_0	1.25299	0.877667	1.78883	0.214381
Mean_Cells_Texture_InfoMeas2_3_135	1.51625	1.05851	2.17194	0.0232018
Mean_Cells_Texture_InfoMeas2_3_45	1.11911	0.784255	1.59695	0.535031
Mean_Cells_Texture_InfoMeas2_3_90	1.12184	0.786299	1.60057	0.526044
Mean_Cells_Texture_InverseDifferenceMoment_3_0	0.919534	0.643717	1.31353	0.644755
Mean_Cells_Texture_InverseDifferenceMoment_3_135	1.00603	0.704636	1.43635	0.973582
Mean_Cells_Texture_InverseDifferenceMoment_3_45	1.08446	0.759425	1.5486	0.655564
Mean_Cells_Texture_InverseDifferenceMoment_3_90	1.19709	0.838748	1.70853	0.321618
Mean_Cells_Texture_SumAverage_3_0	0.925188	0.648133	1.32067	0.66849
Mean_Cells_Texture_SumAverage_3_135	0.949414	0.665241	1.35498	0.774849
Mean_Cells_Texture_SumAverage_3_45	0.949414	0.665241	1.35498	0.774849
Mean_Cells_Texture_SumAverage_3_90	0.925188	0.648133	1.32067	0.66849
Mean_Cells_Texture_SumEntropy_3_0	1.26703	0.885305	1.81335	0.195685
Mean_Cells_Texture_SumEntropy_3_135	1.23458	0.863333	1.76546	0.24821
Mean_Cells_Texture_SumEntropy_3_45	1.1927	0.834583	1.70449	0.33337
Mean_Cells_Texture_SumEntropy_3_90	1.29129	0.902364	1.84785	0.162084
Mean_Cells_Texture_SumVariance_3_0	1.46075	1.02232	2.08718	0.0374136
Mean_Cells_Texture_SumVariance_3_135	1.48727	1.04062	2.12562	0.0293706
Mean_Cells_Texture_SumVariance_3_45	1.42625	0.998508	2.03723	0.0509669
Mean_Cells_Texture_SumVariance_3_90	1.46662	1.02639	2.09566	0.0354631
Mean_Cells_Texture_Variance_3_0	1.34829	0.944377	1.92495	0.0999816
Mean_Cells_Texture_Variance_3_135	1.47255	1.03046	2.1043	0.0336124
Mean_Cells_Texture_Variance_3_45	1.4306	1.00155	2.04345	0.0490103
Mean_Cells_Texture_Variance_3_90	1.41812	0.992771	2.02571	0.0548471
Mean_mRNA_Parent_Cells	0.691905	0.48207	0.993075	0.0457541
Median_Cells_AreaShape_Area	1.41288	0.987041	2.02245	0.0589335
Median_Cells_AreaShape_Compactness	1.19405	0.835355	1.70676	0.330557
Median_Cells_AreaShape_Eccentricity	1.13941	0.797417	1.62808	0.473534
Median_Cells_AreaShape_Extent	1.17357	0.821535	1.67645	0.379079
Median_Cells_AreaShape_FormFactor	1.25799	0.88002	1.79831	0.20806
Median_Cells_AreaShape_MajorAxisLength	1.72513	1.19963	2.48082	0.00326178
Median_Cells_AreaShape_MaxFeretDiameter	1.71542	1.19378	2.465	0.00352818
Median_Cells_AreaShape_MaximumRadius	1.31937	0.923083	1.88578	0.128313
Median_Cells_AreaShape_MeanRadius	1.36772	0.956179	1.95639	0.0864167
Median_Cells_AreaShape_MedianRadius	1.36535	0.954956	1.95211	0.0877703
Median_Cells_AreaShape_MinFeretDiameter	1.31005	0.91642	1.87276	0.138539
Median_Cells_AreaShape_MinorAxisLength	1.35	0.944321	1.92996	0.0998078
Median_Cells_AreaShape_Orientation	0.704808	0.489959	1.01387	0.0593332
Median_Cells_AreaShape_Perimeter	1.39036	0.971322	1.99018	0.0717101
Median_Cells_AreaShape_Solidity	1.30722	0.913077	1.8715	0.143391
Median_Cells_AreaShape_Zernike_0_0	0.884087	0.619039	1.26262	0.498063
Median_Cells_AreaShape_Zernike_1_1	0.811522	0.56793	1.1596	0.251446
Median_Cells_AreaShape_Zernike_2_0	1.05914	0.741424	1.513	0.752186
Median_Cells_AreaShape_Zernike_2_2	1.17667	0.824363	1.67955	0.370192
Median_Cells_AreaShape_Zernike_3_1	0.957959	0.671253	1.36712	0.812895
Median_Cells_AreaShape_Zernike_3_3	0.77468	0.540799	1.10971	0.163837
Median_Cells_AreaShape_Zernike_4_0	1.54029	1.07412	2.20879	0.0188368
Median_Cells_AreaShape_Zernike_4_2	1.21394	0.848834	1.73608	0.288193
Median_Cells_AreaShape_Zernike_4_4	0.950378	0.666165	1.35585	0.77891
Median_Cells_AreaShape_Zernike_5_1	0.901165	0.631419	1.28615	0.566376
Median_Cells_AreaShape_Zernike_5_3	0.7751	0.542206	1.10803	0.162318
Median_Cells_AreaShape_Zernike_5_5	0.598066	0.415912	0.859994	0.00553992
Median_Cells_AreaShape_Zernike_6_0	1.1194	0.783364	1.5996	0.535691
Median_Cells_AreaShape_Zernike_6_2	1.12815	0.789668	1.61172	0.507645
Median_Cells_AreaShape_Zernike_6_4	1.04168	0.729741	1.48696	0.822079
Median_Cells_AreaShape_Zernike_6_6	1.05077	0.736456	1.49922	0.7848
Median_Cells_AreaShape_Zernike_7_1	1.04849	0.733606	1.49852	0.794981
Median_Cells_AreaShape_Zernike_7_3	0.836594	0.585887	1.19458	0.326251
Median_Cells_AreaShape_Zernike_7_5	0.851656	0.596289	1.21639	0.377288
Median_Cells_AreaShape_Zernike_7_7	0.706937	0.493003	1.0137	0.059302
Median_Cells_AreaShape_Zernike_8_0	1.37069	0.956779	1.96366	0.0855996
Median_Cells_AreaShape_Zernike_8_2	1.49597	1.04003	2.15179	0.0298875
Median_Cells_AreaShape_Zernike_8_4	0.968358	0.677019	1.38507	0.860231
Median_Cells_AreaShape_Zernike_8_6	0.879674	0.616369	1.25546	0.479932
Median_Cells_AreaShape_Zernike_8_8	0.854915	0.599	1.22017	0.387788
Median_Cells_AreaShape_Zernike_9_1	1.15503	0.807745	1.65163	0.429604
Median_Cells_AreaShape_Zernike_9_3	1.08657	0.760299	1.55287	0.648572
Median_Cells_AreaShape_Zernike_9_5	0.760968	0.53059	1.09137	0.137619
Median_Cells_AreaShape_Zernike_9_7	0.762253	0.5329	1.09032	0.137148
Median_Cells_AreaShape_Zernike_9_9	0.812378	0.568103	1.16169	0.254842
Median_Cells_Granularity_10	0.857769	0.599976	1.22633	0.400211
Median_Cells_Granularity_11	0.910877	0.638273	1.29991	0.606943
Median_Cells_Granularity_12	1.11207	0.778193	1.58918	0.559786
Median_Cells_Granularity_13	0.865697	0.606	1.23668	0.42804
Median_Cells_Granularity_14	0.870404	0.609456	1.24308	0.445274
Median_Cells_Granularity_15	0.911833	0.638156	1.30288	0.612218
Median_Cells_Granularity_16	1.1688	0.816793	1.6725	0.393603
Median_Cells_Granularity_1	0.958186	0.671343	1.36759	0.813962
Median_Cells_Granularity_2	1.10215	0.7719	1.57369	0.592492
Median_Cells_Granularity_3	1.18079	0.824515	1.69102	0.364446
Median_Cells_Granularity_4	1.07147	0.749944	1.53085	0.70452
Median_Cells_Granularity_5	1.25303	0.874041	1.79635	0.219675
Median_Cells_Granularity_6	1.09329	0.766132	1.56016	0.622992
Median_Cells_Granularity_7	1.08263	0.757798	1.54669	0.6627
Median_Cells_Granularity_8	0.913773	0.640525	1.30359	0.618883
Median_Cells_Granularity_9	0.855686	0.599403	1.22155	0.390829
Median_Cells_Intensity_IntegratedIntensityEdge	0.816005	0.570323	1.16752	0.265912
Median_Cells_Intensity_IntegratedIntensity	0.803378	0.561032	1.15041	0.23205
Median_Cells_Intensity_LowerQuartileIntensity	0.818792	0.572594	1.17085	0.273254
Median_Cells_Intensity_MADIntensity	1.08161	0.757859	1.54365	0.665562
Median_Cells_Intensity_MassDisplacement	1.26221	0.884197	1.80183	0.199753
Median_Cells_Intensity_MaxIntensityEdge	0.703352	0.490415	1.00874	0.055793
Median_Cells_Intensity_MaxIntensity	0.758684	0.530024	1.08599	0.131255
Median_Cells_Intensity_MeanIntensityEdge	0.80173	0.560507	1.14677	0.226255
Median_Cells_Intensity_MeanIntensity	0.776591	0.542946	1.11078	0.16617
Median_Cells_Intensity_MedianIntensity	0.771138	0.538687	1.1039	0.155632
Median_Cells_Intensity_MinIntensityEdge	0.788032	0.551349	1.12632	0.191143
Median_Cells_Intensity_MinIntensity	0.794536	0.555918	1.13558	0.206868
Median_Cells_Intensity_StdIntensityEdge	0.977438	0.683398	1.39799	0.900533
Median_Cells_Intensity_StdIntensity	1.09441	0.765821	1.56399	0.62041
Median_Cells_Intensity_UpperQuartileIntensity	0.734473	0.513109	1.05134	0.0917188
Median_Cells_Neighbors_AngleBetweenNeighbors_Expanded	0.771901	0.539484	1.10445	0.156644
Median_Cells_Neighbors_FirstClosestDistance_Expanded	1.42447	0.995948	2.03738	0.0526564
Median_Cells_Neighbors_FirstClosestObjectNumber_Expanded	0.796341	0.556648	1.13925	0.21261
Median_Cells_Neighbors_SecondClosestDistance_Expanded	1.47956	1.03332	2.11851	0.0324421
Median_Cells_Neighbors_SecondClosestObjectNumber_Expanded	0.796341	0.556648	1.13925	0.21261
Median_Cells_Parent_Nuclei	0.767691	0.536351	1.09881	0.148474
Median_Cells_RadialDistribution_FracAtD_1of4	1.10038	0.771384	1.5697	0.59764
Median_Cells_RadialDistribution_FracAtD_2of4	1.06207	0.744565	1.51498	0.739645
Median_Cells_RadialDistribution_FracAtD_3of4	0.918715	0.643838	1.31095	0.640234
Median_Cells_RadialDistribution_FracAtD_4of4	1.02829	0.720672	1.46723	0.877738
Median_Cells_RadialDistribution_MeanFrac_1of4	1.04492	0.732083	1.49144	0.808743
Median_Cells_RadialDistribution_MeanFrac_2of4	1.07011	0.749567	1.52772	0.709129
Median_Cells_RadialDistribution_MeanFrac_3of4	1.20412	0.842955	1.72002	0.307279
Median_Cells_RadialDistribution_MeanFrac_4of4	0.958006	0.671036	1.3677	0.813296
Median_Cells_RadialDistribution_RadialCV_1of4	1.11758	0.782798	1.59554	0.540575
Median_Cells_RadialDistribution_RadialCV_2of4	1.1961	0.837629	1.70798	0.32454
Median_Cells_RadialDistribution_RadialCV_3of4	1.21534	0.851345	1.73495	0.282905
Median_Cells_RadialDistribution_RadialCV_4of4	1.35792	0.95013	1.94074	0.0931137
Median_Cells_Texture_AngularSecondMoment_3_0	0.743598	0.518134	1.06717	0.107998
Median_Cells_Texture_AngularSecondMoment_3_135	0.864446	0.60448	1.23622	0.424806
Median_Cells_Texture_AngularSecondMoment_3_45	0.804142	0.561952	1.15071	0.233189
Median_Cells_Texture_AngularSecondMoment_3_90	0.83704	0.585359	1.19693	0.329643
Median_Cells_Texture_Contrast_3_0	1.05328	0.738182	1.50288	0.77471
Median_Cells_Texture_Contrast_3_135	0.836241	0.585533	1.19429	0.325355
Median_Cells_Texture_Contrast_3_45	1.03499	0.72528	1.47696	0.849637
Median_Cells_Texture_Contrast_3_90	0.85075	0.595693	1.21502	0.374051
Median_Cells_Texture_Correlation_3_0	1.26958	0.889261	1.81255	0.18888
Median_Cells_Texture_Correlation_3_135	1.55595	1.08534	2.23061	0.0161476
Median_Cells_Texture_Correlation_3_45	1.10529	0.774392	1.57759	0.581296
Median_Cells_Texture_Correlation_3_90	1.20919	0.847207	1.72583	0.295342
Median_Cells_Texture_DifferenceEntropy_3_0	0.986978	0.69168	1.40835	0.942394
Median_Cells_Texture_DifferenceEntropy_3_135	0.901448	0.631053	1.2877	0.568522
Median_Cells_Texture_DifferenceEntropy_3_45	1.02767	0.719375	1.46807	0.880792
Median_Cells_Texture_DifferenceEntropy_3_90	0.86256	0.603966	1.23187	0.416153
Median_Cells_Texture_DifferenceVariance_3_0	0.992687	0.695456	1.41695	0.967755
Median_Cells_Texture_DifferenceVariance_3_135	0.962465	0.674515	1.37334	0.832946
Median_Cells_Texture_DifferenceVariance_3_45	1.21054	0.847438	1.72922	0.293653
Median_Cells_Texture_DifferenceVariance_3_90	0.793713	0.555031	1.13504	0.205542
Median_Cells_Texture_Entropy_3_0	1.08876	0.762146	1.55533	0.640281
Median_Cells_Texture_Entropy_3_135	0.961101	0.673437	1.37164	0.826937
Median_Cells_Texture_Entropy_3_45	1.13413	0.793497	1.62098	0.489772
Median_Cells_Texture_Entropy_3_90	1.0329	0.723275	1.47507	0.858687
Median_Cells_Texture_Gabor_3	0.886249	0.620913	1.26497	0.505927
Median_Cells_Texture_InfoMeas1_3_0	0.725889	0.507881	1.03748	0.0787385
Median_Cells_Texture_InfoMeas1_3_135	0.665962	0.464968	0.95384	0.0265694
Median_Cells_Texture_InfoMeas1_3_45	0.827253	0.579731	1.18046	0.295829
Median_Cells_Texture_InfoMeas1_3_90	0.751603	0.525814	1.07435	0.117224
Median_Cells_Texture_InfoMeas2_3_0	1.25028	0.87579	1.78491	0.218783
Median_Cells_Texture_InfoMeas2_3_135	1.572	1.0964	2.2539	0.0138714
Median_Cells_Texture_InfoMeas2_3_45	1.11776	0.783369	1.59489	0.53934
Median_Cells_Texture_InfoMeas2_3_90	1.17354	0.822427	1.67456	0.377657
Median_Cells_Texture_InverseDifferenceMoment_3_0	0.916333	0.641508	1.30889	0.631017
Median_Cells_Texture_InverseDifferenceMoment_3_135	1.06894	0.749057	1.52543	0.71329
Median_Cells_Texture_InverseDifferenceMoment_3_45	1.03315	0.723636	1.47504	0.857548
Median_Cells_Texture_InverseDifferenceMoment_3_90	1.18015	0.826909	1.6843	0.361392
Median_Cells_Texture_SumAverage_3_0	0.896905	0.628155	1.28064	0.549335
Median_Cells_Texture_SumAverage_3_135	0.891483	0.624351	1.27291	0.527317
Median_Cells_Texture_SumAverage_3_45	0.889765	0.62303	1.27069	0.520625
Median_Cells_Texture_SumAverage_3_90	0.889765	0.62303	1.27069	0.520625
Median_Cells_Texture_SumEntropy_3_0	1.14653	0.802703	1.63763	0.452205
Median_Cells_Texture_SumEntropy_3_135	1.18405	0.828525	1.69213	0.353735
Median_Cells_Texture_SumEntropy_3_45	1.17112	0.819963	1.67266	0.385102
Median_Cells_Texture_SumEntropy_3_90	1.25025	0.87435	1.78776	0.22093
Median_Cells_Texture_SumVariance_3_0	1.2791	0.89615	1.8257	0.17511
Median_Cells_Texture_SumVariance_3_135	1.39263	0.974828	1.9895	0.0687777
Median_Cells_Texture_SumVariance_3_45	1.3408	0.939064	1.9144	0.106537
Median_Cells_Texture_SumVariance_3_90	1.42174	0.995082	2.03133	0.0532508
Median_Cells_Texture_Variance_3_0	1.17562	0.823916	1.67747	0.372352
Median_Cells_Texture_Variance_3_135	1.27369	0.892308	1.81808	0.182729
Median_Cells_Texture_Variance_3_45	1.22297	0.856992	1.74523	0.26727
Median_Cells_Texture_Variance_3_90	1.21381	0.850565	1.73218	0.285562
Median_mRNA_Parent_Cells	0.641226	0.445789	0.922344	0.0165848
StDev_Cells_AreaShape_Area	1.25689	0.879998	1.79521	0.208714
StDev_Cells_AreaShape_Compactness	1.23604	0.864548	1.76716	0.245269
StDev_Cells_AreaShape_Eccentricity	1.10943	0.777571	1.58293	0.566871
StDev_Cells_AreaShape_EulerNumber	1.411	0.983632	2.02404	0.0614402
StDev_Cells_AreaShape_Extent	1.06197	0.744383	1.51505	0.740153
StDev_Cells_AreaShape_FormFactor	1.11089	0.778198	1.5858	0.562549
StDev_Cells_AreaShape_MajorAxisLength	1.09079	0.764345	1.55667	0.631979
StDev_Cells_AreaShape_MaxFeretDiameter	1.09072	0.764429	1.55628	0.632083
StDev_Cells_AreaShape_MaximumRadius	0.958748	0.671483	1.36891	0.816661
StDev_Cells_AreaShape_MeanRadius	0.996749	0.698245	1.42287	0.985693
StDev_Cells_AreaShape_MedianRadius	0.960752	0.672932	1.37168	0.825568
StDev_Cells_AreaShape_MinFeretDiameter	0.97057	0.678908	1.38753	0.869875
StDev_Cells_AreaShape_MinorAxisLength	1.02862	0.720014	1.46949	0.87679
StDev_Cells_AreaShape_Orientation	1.01323	0.709411	1.44717	0.942387
StDev_Cells_AreaShape_Perimeter	1.05696	0.739678	1.51033	0.761001
StDev_Cells_AreaShape_Solidity	0.963975	0.67512	1.37642	0.839999
StDev_Cells_AreaShape_Zernike_0_0	1.33816	0.935851	1.91342	0.110358
StDev_Cells_AreaShape_Zernike_1_1	0.993868	0.696259	1.41869	0.972978
StDev_Cells_AreaShape_Zernike_2_0	1.27459	0.891118	1.82308	0.183956
StDev_Cells_AreaShape_Zernike_2_2	0.665073	0.464411	0.952435	0.0260189
StDev_Cells_AreaShape_Zernike_3_1	1.30872	0.915858	1.87009	0.139585
StDev_Cells_AreaShape_Zernike_3_3	0.861173	0.603371	1.22913	0.41028
StDev_Cells_AreaShape_Zernike_4_0	1.2655	0.884993	1.80961	0.196907
StDev_Cells_AreaShape_Zernike_4_2	0.843173	0.58969	1.20562	0.349783
StDev_Cells_AreaShape_Zernike_4_4	0.746397	0.521593	1.06809	0.109667
StDev_Cells_AreaShape_Zernike_5_1	1.3108	0.917238	1.87324	0.137352
StDev_Cells_AreaShape_Zernike_5_3	0.76116	0.532351	1.08831	0.134643
StDev_Cells_AreaShape_Zernike_5_5	0.835577	0.58542	1.19263	0.322395
StDev_Cells_AreaShape_Zernike_6_0	1.20496	0.841534	1.72534	0.308689
StDev_Cells_AreaShape_Zernike_6_2	1.11184	0.778631	1.58763	0.559707
StDev_Cells_AreaShape_Zernike_6_4	0.928741	0.650789	1.32541	0.683713
StDev_Cells_AreaShape_Zernike_6_6	0.711622	0.497496	1.01791	0.0624955
StDev_Cells_AreaShape_Zernike_7_1	1.19036	0.83009	1.70699	0.343406
StDev_Cells_AreaShape_Zernike_7_3	0.860076	0.599601	1.23371	0.412827
StDev_Cells_AreaShape_Zernike_7_5	0.73408	0.512992	1.05045	0.0908823
StDev_Cells_AreaShape_Zernike_7_7	0.692225	0.481379	0.995422	0.0471756
StDev_Cells_AreaShape_Zernike_8_0	1.24068	0.868071	1.77323	0.236601
StDev_Cells_AreaShape_Zernike_8_2	1.06651	0.746486	1.52374	0.723521
StDev_Cells_AreaShape_Zernike_8_4	0.538119	0.372784	0.776783	0.000937466
StDev_Cells_AreaShape_Zernike_8_6	0.748008	0.522925	1.06997	0.11191
StDev_Cells_AreaShape_Zernike_8_8	0.732764	0.511779	1.04917	0.0895337
StDev_Cells_AreaShape_Zernike_9_1	1.28648	0.89902	1.84092	0.168277
StDev_Cells_AreaShape_Zernike_9_3	0.846243	0.592113	1.20944	0.359519
StDev_Cells_AreaShape_Zernike_9_5	0.748016	0.523095	1.06965	0.11161
StDev_Cells_AreaShape_Zernike_9_7	0.928291	0.649542	1.32666	0.682958
StDev_Cells_AreaShape_Zernike_9_9	0.776984	0.543554	1.11066	0.166291
StDev_Cells_Children_mRNA_Count	0.82626	0.57457	1.1882	0.303183
StDev_Cells_Granularity_10	1.12223	0.785362	1.6036	0.526578
StDev_Cells_Granularity_11	1.19055	0.833952	1.69963	0.336925
StDev_Cells_Granularity_12	1.41505	0.98761	2.02749	0.0584886
StDev_Cells_Granularity_13	1.20851	0.844115	1.7302	0.300959
StDev_Cells_Granularity_14	1.20593	0.841843	1.72749	0.307191
StDev_Cells_Granularity_15	1.23648	0.864478	1.76856	0.245052
StDev_Cells_Granularity_16	1.22622	0.857099	1.7543	0.264395
StDev_Cells_Granularity_1	0.904518	0.633872	1.29072	0.580133
StDev_Cells_Granularity_2	1.03794	0.727488	1.48086	0.837304
StDev_Cells_Granularity_3	1.00458	0.703982	1.43353	0.979907
StDev_Cells_Granularity_4	1.26908	0.887409	1.81491	0.19171
StDev_Cells_Granularity_5	1.18287	0.827991	1.68987	0.3561
StDev_Cells_Granularity_6	1.11166	0.778833	1.58671	0.559843
StDev_Cells_Granularity_7	0.993006	0.695922	1.41691	0.969135
StDev_Cells_Granularity_8	0.841392	0.58957	1.20077	0.341256
StDev_Cells_Granularity_9	0.970271	0.680249	1.38394	0.867709
StDev_Cells_Intensity_IntegratedIntensityEdge	0.901424	0.631234	1.28726	0.568081
StDev_Cells_Intensity_IntegratedIntensity	0.797631	0.55763	1.14093	0.215691
StDev_Cells_Intensity_LowerQuartileIntensity	1.23793	0.867003	1.76754	0.24016
StDev_Cells_Intensity_MADIntensity	1.11088	0.776668	1.58891	0.56471
StDev_Cells_Intensity_MassDisplacement	1.41517	0.990959	2.02098	0.056132
StDev_Cells_Intensity_MaxIntensityEdge	1.04172	0.729928	1.48668	0.821816
StDev_Cells_Intensity_MaxIntensity	1.46573	1.02303	2.10001	0.0371535
StDev_Cells_Intensity_MeanIntensityEdge	0.911131	0.636481	1.30429	0.611108
StDev_Cells_Intensity_MeanIntensity	1.17442	0.82124	1.67949	0.378369
StDev_Cells_Intensity_MedianIntensity	1.05515	0.739333	1.50586	0.767386
StDev_Cells_Intensity_MinIntensityEdge	0.828045	0.579341	1.18351	0.300479
StDev_Cells_Intensity_MinIntensity	0.850839	0.595274	1.21612	0.375437
StDev_Cells_Intensity_StdIntensityEdge	1.10764	0.776471	1.58006	0.57271
StDev_Cells_Intensity_StdIntensity	1.00687	0.705628	1.43671	0.969904
StDev_Cells_Intensity_UpperQuartileIntensity	1.28638	0.900092	1.83844	0.166902
StDev_Cells_Neighbors_AngleBetweenNeighbors_Expanded	1.43919	1.00627	2.05837	0.0461314
StDev_Cells_Neighbors_FirstClosestDistance_Expanded	1.47934	1.03295	2.11864	0.0326089
StDev_Cells_Neighbors_FirstClosestObjectNumber_Expanded	0.767691	0.536351	1.09881	0.148474
StDev_Cells_Neighbors_NumberOfNeighbors_Expanded	0.876081	0.612893	1.25229	0.467976
StDev_Cells_Neighbors_PercentTouching_Expanded	1.13431	0.793562	1.62138	0.489307
StDev_Cells_Neighbors_SecondClosestDistance_Expanded	1.36677	0.955683	1.95469	0.0869614
StDev_Cells_Neighbors_SecondClosestObjectNumber_Expanded	0.767691	0.536351	1.09881	0.148474
StDev_Cells_Parent_Nuclei	0.767691	0.536351	1.09881	0.148474
StDev_Cells_RadialDistribution_FracAtD_1of4	1.14505	0.802087	1.63466	0.455823
StDev_Cells_RadialDistribution_FracAtD_2of4	1.21936	0.853735	1.74157	0.275504
StDev_Cells_RadialDistribution_FracAtD_3of4	1.22464	0.857198	1.7496	0.265541
StDev_Cells_RadialDistribution_FracAtD_4of4	1.07965	0.756106	1.54163	0.67327
StDev_Cells_RadialDistribution_MeanFrac_1of4	1.23257	0.862565	1.76129	0.250903
StDev_Cells_RadialDistribution_MeanFrac_2of4	1.22386	0.857123	1.74752	0.266312
StDev_Cells_RadialDistribution_MeanFrac_3of4	1.1646	0.815505	1.66313	0.40195
StDev_Cells_RadialDistribution_MeanFrac_4of4	1.22744	0.859517	1.75284	0.25964
StDev_Cells_RadialDistribution_RadialCV_1of4	0.982248	0.688263	1.40181	0.921374
StDev_Cells_RadialDistribution_RadialCV_2of4	1.21965	0.854704	1.74041	0.273723
StDev_Cells_RadialDistribution_RadialCV_3of4	1.52557	1.0674	2.18039	0.020454
StDev_Cells_RadialDistribution_RadialCV_4of4	1.53907	1.07686	2.19968	0.0179654
StDev_Cells_Texture_AngularSecondMoment_3_0	0.765209	0.533162	1.09825	0.146613
StDev_Cells_Texture_AngularSecondMoment_3_135	0.802715	0.558803	1.15309	0.234383
StDev_Cells_Texture_AngularSecondMoment_3_45	0.770505	0.535799	1.10802	0.159563
StDev_Cells_Texture_AngularSecondMoment_3_90	0.800634	0.557373	1.15006	0.228857
StDev_Cells_Texture_Contrast_3_0	1.12211	0.784436	1.60514	0.528205
StDev_Cells_Texture_Contrast_3_135	1.14421	0.798924	1.63871	0.462311
StDev_Cells_Texture_Contrast_3_45	1.49391	1.0406	2.14469	0.0295784
StDev_Cells_Texture_Contrast_3_90	1.19642	0.837801	1.70855	0.3239
StDev_Cells_Texture_Correlation_3_0	1.00352	0.703063	1.43239	0.984541
StDev_Cells_Texture_Correlation_3_135	1.00666	0.704797	1.43782	0.970869
StDev_Cells_Texture_Correlation_3_45	1.06607	0.74504	1.52543	0.726346
StDev_Cells_Texture_Correlation_3_90	0.975691	0.682956	1.3939	0.89244
StDev_Cells_Texture_DifferenceEntropy_3_0	0.983556	0.688475	1.40511	0.927406
StDev_Cells_Texture_DifferenceEntropy_3_135	1.04259	0.729703	1.48963	0.818805
StDev_Cells_Texture_DifferenceEntropy_3_45	0.999031	0.699806	1.4262	0.99574
StDev_Cells_Texture_DifferenceEntropy_3_90	0.941243	0.658561	1.34526	0.739651
StDev_Cells_Texture_DifferenceVariance_3_0	1.26813	0.886839	1.81334	0.192981
StDev_Cells_Texture_DifferenceVariance_3_135	1.22178	0.854873	1.74617	0.271604
StDev_Cells_Texture_DifferenceVariance_3_45	1.19642	0.837733	1.70869	0.324011
StDev_Cells_Texture_DifferenceVariance_3_90	1.11199	0.779085	1.58716	0.558696
StDev_Cells_Texture_Entropy_3_0	0.826708	0.576816	1.18486	0.300069
StDev_Cells_Texture_Entropy_3_135	0.863699	0.603112	1.23688	0.423877
StDev_Cells_Texture_Entropy_3_45	0.863699	0.603112	1.23688	0.423877
StDev_Cells_Texture_Entropy_3_90	0.853825	0.596233	1.2227	0.388392
StDev_Cells_Texture_Gabor_3	0.926701	0.648417	1.32442	0.676081
StDev_Cells_Texture_InfoMeas1_3_0	1.2374	0.866361	1.76733	0.241517
StDev_Cells_Texture_InfoMeas1_3_135	1.40938	0.985511	2.01557	0.0601075
StDev_Cells_Texture_InfoMeas1_3_45	1.33248	0.932696	1.90363	0.114764
StDev_Cells_Texture_InfoMeas1_3_90	1.23332	0.863636	1.76126	0.248685
StDev_Cells_Texture_InfoMeas2_3_0	0.7139	0.498247	1.02289	0.0662683
StDev_Cells_Texture_InfoMeas2_3_135	0.846591	0.592265	1.21013	0.360911
StDev_Cells_Texture_InfoMeas2_3_45	0.834842	0.582779	1.19593	0.324959
StDev_Cells_Texture_InfoMeas2_3_90	0.808748	0.565583	1.15646	0.244702
StDev_Cells_Texture_InverseDifferenceMoment_3_0	0.932563	0.652954	1.33191	0.701036
StDev_Cells_Texture_InverseDifferenceMoment_3_135	0.97919	0.685433	1.39884	0.908001
StDev_Cells_Texture_InverseDifferenceMoment_3_45	0.990984	0.694032	1.41499	0.960252
StDev_Cells_Texture_InverseDifferenceMoment_3_90	0.975068	0.682895	1.39225	0.889498
StDev_Cells_Texture_SumAverage_3_0	1.15455	0.808544	1.64862	0.42913
StDev_Cells_Texture_SumAverage_3_135	1.11912	0.783709	1.59809	0.535812
StDev_Cells_Texture_SumAverage_3_45	1.13792	0.796908	1.62487	0.477147
StDev_Cells_Texture_SumAverage_3_90	1.13705	0.796294	1.62362	0.479778
StDev_Cells_Texture_SumEntropy_3_0	0.843093	0.588769	1.20728	0.35149
StDev_Cells_Texture_SumEntropy_3_135	0.92382	0.646037	1.32104	0.664126
StDev_Cells_Texture_SumEntropy_3_45	0.953852	0.667373	1.36331	0.795423
StDev_Cells_Texture_SumEntropy_3_90	0.929724	0.650155	1.32951	0.689679
StDev_Cells_Texture_SumVariance_3_0	1.10703	0.775982	1.5793	0.574873
StDev_Cells_Texture_SumVariance_3_135	1.19053	0.834337	1.69878	0.336325
StDev_Cells_Texture_SumVariance_3_45	1.15144	0.806695	1.64352	0.437311
StDev_Cells_Texture_SumVariance_3_90	1.1263	0.789425	1.60694	0.511859
StDev_Cells_Texture_Variance_3_0	1.1801	0.826533	1.68493	0.36207
StDev_Cells_Texture_Variance_3_135	1.19076	0.833829	1.70048	0.336876
StDev_Cells_Texture_Variance_3_45	1.1681	0.818182	1.66766	0.392379
StDev_Cells_Texture_Variance_3_90	1.15013	0.805278	1.64265	0.441825
StDev_mRNA_Parent_Cells	0.715035	0.49916	1.02427	0.0673716
Texture_AngularSecondMoment_3_0	0.835882	0.583887	1.19663	0.327424
Texture_AngularSecondMoment_3_135	0.849345	0.593331	1.21583	0.372291
Texture_AngularSecondMoment_3_45	0.761565	0.530463	1.09335	0.139871
Texture_AngularSecondMoment_3_90	0.743616	0.518616	1.06623	0.107146
Texture_Contrast_3_0	0.975208	0.683304	1.39181	0.889982
Texture_Contrast_3_135	0.918179	0.643455	1.3102	0.637946
Texture_Contrast_3_45	1.02908	0.721271	1.46824	0.874406
Texture_Contrast_3_90	0.829792	0.581049	1.18502	0.30478
Texture_Correlation_3_0	1.30761	0.913383	1.872	0.142905
Texture_Correlation_3_135	1.18692	0.829855	1.69763	0.347974
Texture_Correlation_3_45	1.36765	0.954724	1.95918	0.0877642
Texture_Correlation_3_90	1.31977	0.921828	1.88949	0.129672
Texture_DifferenceEntropy_3_0	0.953896	0.668362	1.36141	0.794814
Texture_DifferenceEntropy_3_135	0.888428	0.622423	1.26812	0.514648
Texture_DifferenceEntropy_3_45	0.967998	0.678267	1.38149	0.85776
Texture_DifferenceEntropy_3_90	0.828377	0.580068	1.18298	0.300353
Texture_DifferenceVariance_3_0	1.05194	0.737175	1.5011	0.780167
Texture_DifferenceVariance_3_135	1.10244	0.772714	1.57287	0.590659
Texture_DifferenceVariance_3_45	1.08778	0.762404	1.55203	0.642645
Texture_DifferenceVariance_3_90	0.965641	0.67688	1.37759	0.847061
Texture_Entropy_3_0	1.25154	0.874982	1.79016	0.219202
Texture_Entropy_3_135	1.30328	0.910485	1.86554	0.147756
Texture_Entropy_3_45	1.30289	0.910236	1.86491	0.148187
Texture_Entropy_3_90	1.34048	0.935589	1.92059	0.110247
Texture_Gabor_3	1.25658	0.87725	1.79992	0.212884
Texture_InfoMeas1_3_0	0.749777	0.523446	1.07397	0.116246
Texture_InfoMeas1_3_135	0.714849	0.498594	1.0249	0.0678254
Texture_InfoMeas1_3_45	0.739148	0.516052	1.05869	0.0991811
Texture_InfoMeas1_3_90	0.66066	0.460086	0.948675	0.024744
Texture_InfoMeas2_3_0	1.34155	0.937467	1.91982	0.108091
Texture_InfoMeas2_3_135	1.33464	0.932665	1.90986	0.114401
Texture_InfoMeas2_3_45	1.27439	0.891102	1.82254	0.18407
Texture_InfoMeas2_3_90	1.32858	0.928038	1.90201	0.120662
Texture_InverseDifferenceMoment_3_0	1.04683	0.733043	1.49494	0.801239
Texture_InverseDifferenceMoment_3_135	1.0882	0.762542	1.55293	0.641332
Texture_InverseDifferenceMoment_3_45	1.02435	0.717223	1.463	0.894736
Texture_InverseDifferenceMoment_3_90	1.15075	0.8058	1.64336	0.439927
Texture_SumAverage_3_0	0.870941	0.609769	1.24397	0.447429
Texture_SumAverage_3_135	0.870941	0.609769	1.24397	0.447429
Texture_SumAverage_3_45	0.870941	0.609769	1.24397	0.447429
Texture_SumAverage_3_90	0.870941	0.609769	1.24397	0.447429
Texture_SumEntropy_3_0	1.38037	0.963409	1.97779	0.078951
Texture_SumEntropy_3_135	1.37741	0.961276	1.9737	0.0810254
Texture_SumEntropy_3_45	1.28069	0.895182	1.83223	0.175744
Texture_SumEntropy_3_90	1.37542	0.95995	1.9707	0.0823509
Texture_SumVariance_3_0	1.22082	0.854185	1.74483	0.273516
Texture_SumVariance_3_135	1.15906	0.811182	1.65612	0.417553
Texture_SumVariance_3_45	1.17326	0.821105	1.67645	0.380205
Texture_SumVariance_3_90	1.16553	0.815734	1.66533	0.400166
Texture_Variance_3_0	1.21615	0.852035	1.73588	0.281065
Texture_Variance_3_135	1.21615	0.852035	1.73588	0.281065
Texture_Variance_3_45	1.21615	0.852035	1.73588	0.281065
Texture_Variance_3_90	1.21615	0.852035	1.73588	0.281065
